# Supplementary material for: Mediterranean Diet for Primary and Secondary Prevention of Cardiovascular Disease and Mortality: An Updated Systematic Review
Source: Nutrients. 2023 Jul 28;15(15):3356. doi: 10.3390/nu15153356 (PMC10421390; doi:10.3390/nu15153356)
Supplement: Supplementary file 1 [file nutrients-15-03356-s001.zip]

Archive with 1 entries (1 files):
- nutrients-2519997-supplementary.pdf
